# Supplementary material for: Photoinactivation of Mycobacterium tuberculosis and Mycobacterium smegmatis by Near-Infrared Radiation Using a Trehalose-Conjugated Heptamethine Cyanine
Source: Int J Mol Sci. 2024 Aug 4;25(15):8505. doi: 10.3390/ijms25158505 (PMC11313374; doi:10.3390/ijms25158505)
Supplement: Supplementary file 1 [file ijms-25-08505-s001.zip]

Archive with 1 entries (1 files):
- ijms-3084835-supplementary.pdf
